# Supplementary material for: Gelatin-Based Hydrogel Functionalized with Dopamine and Layered Double Hydroxide for Wound Healing
Source: Gels. 2024 May 7;10(5):318. doi: 10.3390/gels10050318 (PMC11120944; doi:10.3390/gels10050318)
Supplement: Supplementary file 1 [file gels-10-00318-s001.zip]

Archive with 1 entries (1 files):
- gels-2970205-supplementary.pdf
